# Supplementary material for: Global Establishment Risk of Economically Important Fruit Fly Species (Tephritidae)
Source: PLoS One. 2015 Jan 14;10(1):e0116424. doi: 10.1371/journal.pone.0116424 (PMC4294639; doi:10.1371/journal.pone.0116424)
Supplement: S2 Table — (XLSX) [file pone.0116424.s002.xlsx]

## Sheet: Sheet1
SM lable 1	SM lable 2	SM lable 3	SM lable 4	SM lable 5	SM lable 6	SM lable 7	SM lable 8	SM lable 9	SM lable 10	SM lable 11	SM lable 12	SM lable 13	SM lable 14	SM lable 15	SM lable 16	SM lable 17	SM lable 18	SM lable 19	SM lable 20	SM lable 21	SM lable 22	SM lable 23	SM lable 24	SM lable 25	SM lable 26	SM lable 27	SM lable 28	SM lable 29	SM lable 30	SM lable 31	SM lable 32	SM lable 33	SM lable 34	SM lable 35
Australia	Mauritius	Cameroon	Mozambique	Argentina	Mexico	Laos	Bangladesh	Niger	Guinea	Congo	Paraguay	Colombia	Pakistan	Gambia	Burkina Faso	Burundi	Uruguay	Belize	Egypt	Barbados	Dominican Republic	Ethiopia	Iraq	United Kingdom	Canada	Algeria	Croatia	Turkey	Belgium	Ukraine	Kazakhstan	Netherlands	Georgia(Republic of)	Equatorial Guinea
China		Ghana		Ecuador	USA	Vietnam	Janpan	Yemen	Togo						Madagascar	Cape Verde		EI Salvador	Iran	Jamaica		Sudan	Mongolia			Morocco	France	Greece	Bulgaria		Tajikistan		Kyrgyzstan	Guinea-Bissau
India		Kenya			Costa Rica		Nepal								Mali	Chile		Honduras	Israel			Jordan	Bosnia-Hercegovina			Tunisia	Italy	Portugal	Russian Federation		Austria		Denmark	Rwanda
Indonesia		Malawi			Panama		Sri Lanka											Nicaragua	Saudi Arabia				Slovakia			Lebanon	Slovenia	Spain			Czech Republic		Estonia	Fiji
Malaysia		Nigeria			Brazil													Trinidad and Tobago					Yugoslavia(former)			Albania	Switzerland				Germany		Latvia	New Zealand
Philippines		South Africa			Peru													Suriname								Cyprus					Hungary		Lithuania	Vanuatu
Singapore					Venezuela																					Malta					Moldova		Poland	Armenia
Thailand																															Norway		Sweden	Azerbaijan
																															Romania			Cambodia
																																		Korea, Republic of
